# Supplementary material for: Constructing 1 + 1 > 2 Photosensitizers Based on NIR Cyanine–Iridium(III) Complexes for Enhanced Photodynamic Cancer Therapy
Source: Molecules. 2025 Jun 19;30(12):2662. doi: 10.3390/molecules30122662 (PMC12196380; doi:10.3390/molecules30122662)
Supplement: Supplementary file 1 [file molecules-30-02662-s001.zip]

Archive with 1 entries (1 files):
- molecules-3670584-supplementary.pdf
